# Supplementary material for: Microsatellite Investigations of Multiple Echinococcus granulosus Sensu Stricto Cysts in Single Hosts Reveal Different Patterns of Infection Events between Livestock and Humans
Source: Pathogens. 2020 Jun 5;9(6):444. doi: 10.3390/pathogens9060444 (PMC7350307; doi:10.3390/pathogens9060444)
Supplement: Supplementary file 1 [file pathogens-09-00444-s001.zip]

Archive with 5 entries (5 files):
- Supplementary table 1.xlsx
- Supplementary table 2.xlsx
- Supplementary table 3.xlsx
- Supplementary table 4.xlsx
- Supplementary table 5.xlsx
