# Supplementary material for: Microsatellite Investigations of Multiple Echinococcus granulosus Sensu Stricto Cysts in Single Hosts Reveal Different Patterns of Infection Events between Livestock and Humans
Source: Pathogens. 2020 Jun 5;9(6):444. doi: 10.3390/pathogens9060444 (PMC7350307; doi:10.3390/pathogens9060444)
Supplement: Supplementary file 1 [file pathogens-09-00444-s001.zip › Supplementary table 1.xlsx]

## Sheet: Suppl. Table 1
Supplementary Table 1: Values of the alleles from the EgSca6 and EgSca11 microsatellite profiles for each sheep cyst from France according to their organ of localization. The same microsatellite profile obtained for at least two cysts from the same host is indicated in bold.
Sample Name	Nb of cysts	Total number of microsatellite profiles	Total number of microsatellite profiles repeated more than once	EgSca6/EgSca11 profiles
				Liver cysts						Lungs cysts
				Cyst #1	Cyst #2	Cyst #3	Cyst #4	Cyst #5		Lungs cyst 1	Lungs cyst 2	Lungs cyst 3	Lungs cyst 4
2907	2	2	0	184/220-223-226-235						184-208/220-229-229-238
2913	2	2	0	184/226						184/223-241
3169	2	2	0							187-208/226-226-235-238	208/235-238
4900	2	2	0	184-193/229-232						184/223-229-232-238
4903	2	2	0	184-205/229-232						184/223-229-232-238
4905	2	2	0	184/229-232	184/223-229-232-238
4906	2	2	0	184/229-232	184-205/229-232
5599	2	2	0	187/232-235-238	184/223-232-232-238
5874	2	2	0	184/232-238-238-238						184-190/220-235
6023	2	2	0	208-211/223-229-232-238	208-260/238
6024	2	2	0	187-208/223-235-238-238						187-208/235-238
6025	2	2	0	184/223-223-232						208/223-229-232-232
6027	2	2	0	184-208/184-184-223-229	184/185-229-235-238
6029	2	2	0	211/229-232-235-235	211/229-232
6251	2	2	0	211/229-232-235-238	208/226-226-229-232
2837	3	2	1	184-187/229-232-235-238						184-187/229-232-235-238	184/229-232-235-238
3172	3	2	1	184/220-232-235-238						184/223-229-232-238	184/223-229-232-238
3439	3	3	0	184/220-235	184/220-220-220-235					190-208/226-226-226-241
3440	3	3	0	184/226-238-241-244						187-208/223-238	184/223-238
4895	3	3	0	184-205/223-238	205/229-229-232					205/223-229-229-235
4899	3	3	0	184/232-235-238	184/232-238	184/220-232-235-238
4907	3	3	0	184/223	184-205/229-232					184-205/223-229-232-238
6021	3	3	0	175-208/225	175/238-241					175/226-226-238-241
6242	3	2	1	184-205/238-241	184-205/238-241	184/223
6247	3	2	1	184-205/238-241	184-205/238-241					184/238-241
6248	3	2	1	184-208/220-235-235-238	184-208/220-235-235-238					208/220-226-226-235
6249	3	3	0	211/229-232-235-238						211/229-232	211/232-238
6366	3	3	0	184/220-235	175/220-223-235	175-184/220-220-223-235
6563	3	3	0	208/220-232-232-235						184-208/220-223-235	208/229-232
6566	3	2	1	184-190/223-223-226-238						187-208/223-232	187-208/223-232
2834	4	3	1	184/238	184-187/186-238-238-238	184-187/186-238-238-238				184-211/235-238
3168	4	2	1	184/226						175-208/226-229-232-232	175-208/226-229-232-232	175-208/226-229-232-232
3444	4	3	1	184-211/223-229-232	184-211/235-238					184-211/235-238	184/223
5873	4	4	0	208/229-229-229-232						208-211/229-232	208/226-229-232-244	208-211/226-229-232-244
6025	4	4	0	184/223-223-223-232	184-187/223-223-232-238	184-211/223				187-211/223
6243	4	3	1	184/238	184/223-229-235-235	184/238-241				184/238-241
6250	4	3	1	184-207/220-235	184/238-241	184/238-241	205/223-238-241-247
6245	5	4	1	184-205/238-241	184/223-229	175-184/223-229				184/238-241	184-205/238-241
2836	6	4	1	184/229-232-235-238	184-187/229-232	184-187/235-238	184-187/235-238	184-187/235-238		184-187/229-232-235-238
3170	6	3	1	184/223-238	184/223-238	211/223-226-229-238				184/223-238	184/223-238	184-205/223-229-232-238
3171	6	4	1	184/223-235-235-238	184/223-235-235-238	184/223-235-235-238				184-211/223-238	184-187/220-235-235-238	184/223-235-238-238
5239	7	1	1	184/220-235	184/220-235	184/220-235				184/220-235	184/220-235	184/220-235	184/220-235
