# Supplementary material for: Microsatellite Investigations of Multiple Echinococcus granulosus Sensu Stricto Cysts in Single Hosts Reveal Different Patterns of Infection Events between Livestock and Humans
Source: Pathogens. 2020 Jun 5;9(6):444. doi: 10.3390/pathogens9060444 (PMC7350307; doi:10.3390/pathogens9060444)
Supplement: Supplementary file 1 [file pathogens-09-00444-s001.zip › Supplementary table 2.xlsx]

## Sheet: Suppl. Table 2
Supplementary Table 2: Values of the alleles from the EgSca6 and EgSca11 microsatellite profiles for each sheep cyst from Tunisia according to their organ of localization. The same microsatellite profile obtained for at least two cysts from the same host is indicated in bold and in italics in the case of a second common profile.
Sample Name	Nb of cysts	Total number of microsatellite profiles	Total number of microsatellite profiles repeated more than once	EgSca6/EgSca11 profiles
				Liver cysts								Lungs cysts
				cyst #1	cyst #2	cyst #3	cyst #4	cyst #5	cyst #6	cyst #7		cyst #1	cyst #2	cyst #3	cyst #4	cyst #5	cyst #6	cyst #7	cyst #8	cyst #9
TunS6	2	1	1	172-205/232-232-232-247	172-205/232-232-232-247
TunS7	2	2	0									172-208/232-235-235-238	184-217/223-226-229-241
TunS11	2	2	0	181-184/226-244	175-184/229
TunS20	2	2	0									184-208/223-223-223-238	184/223-223-238-241
TunS21	2	2	0									175-184/241	175-184/235-238-241-241
TunS22	2	2	0		172/223-229-238-238	172/223-238
TunS25	2	1	1									172-184/223-226-229-229	172-184/223-226-229-229
TunS26	2	2	0									187/220-220-223-238	184/226-232-232-232
TunS27	2	2	0									184/226-232-232-232	175-184/226-232
TunS31	2	2	0									175/223-223-232-238	184/226-226-229-232
TunS37	2	2	0	175-184/235-241-244-247								172-184/223-226-229-229
TunS41	2	2	0	187-208/226-229								178-181/223-223-223-232
TunS47	2	2	0									184-187/226-244	184/229
TunS48	2	2	0	184-208/229-235-235-241	184-208/229-235-235-2413
TunS1	3	2	1	181-184/223-235	184/226-232	181-184/223-235
TunS4	3	2	1									184/223-229-229-232	184/223-229-229-232	172-184/232-232-235-238
TunS9	3	3	0	184-190/223	184-208/229-235-235-235	184-211/223
TunS10	3	3	0	181/229-232-241-241	184/223-223-226-229	178-184/223-226-235-238
TunS13	3	3	0	184/223-238	184/232	172-214/226-232-232-238	181-190/229-235-235-238
TunS15	3	3	0									184-214/232	184/229-235	184/223-229-235-238
TunS16	3	3	0	184-208/220-238								208/238	184/220
TunS18	3	3	0									184/223-229-229-238	184/229-232-238-241	184-190/232
TunS23	3	3	0		184-187/223-232	175-184/226-232-232-235	184/223
TunS24	3	2	1	184/226-229-238-238	175-184/223-226-226-232	184/226-229-238-238						184/226-229-238-238	184/226-229-238-238	175-184/223-226-226-232
TunS30	3	3	0	184-187/229-232	172-178/232	181-184/229-235
TunS32	3	3	0									181-214/223-229-229-244	184-217/229-232-232-241	181-208/223-232-238-244
TunS34	3	2	1									178-208/232-235-238-238	184-208/232-235-238-238	184-208/220-223-232-235
TunS36	3	1	1									181-184/223-235	181-184/223-235	181-184/223-235
TunS42	3	3	0	181-208/223-232-238-238								175-181/223-229-229	175-181/223-238
TunS43	3	3	0	187/226-232-232-235	184/223-238							169-172/223-232-238-247
TunS44	3	2	1									184/223-235	184/223-235	187/226-235-235-247
TunS45	3	2	1	184/226-229-229-232	184/226-229-229-232	175-184/223-232-235-235
TunS46	3	3	0	184-187/232-235	187/232-235	187/226-247
TunS50	3	3	0									187-217/226-235-235-244	184/229
TunS2	4	3	1	184/229	184/229	184-187/223-226-238-247	172-184/244-247-247-247
TunS3	4	4	0									184-217/223-226-235-235	184/223-229-235-238	208/220-247	184-211/223-226-229-247
TunS8	4	4	0	184/235-238	187-190/223-226-235-235	184-190/226-232-235-238	184-208/229-229-235-238
TunS17	4	4	0									172-184/223-226-226-241	187/223-235	187-205/235	184/235
TunS28	4	4	0	184/235-235-238-244								208/226-229-235-235	184-196/226-229-244-244	175-214/226-235
TunS29	4	4	0	184/232-232-244-247	181-184/223-256	184-187/223	184/187-229-232-235
TunS33	4	4	0				175-184/220-229	184/223-223-226-235				184-214/226	175-184/220-226-244
TunS49	4	3	1	184-208/235-247	184-208/235-247	208/235-247	208/235-241-247
TunS12	5	5	0	184-208/226-229-235-241	184-214/229-229-229-241	172-184/223-244-247-247	184/226-229-235-235	184/229-238-241-241
TunS35	5	5	0	175-184/223-223-241-253	175-208/223-226-241-253	184-211/229-232-232-232						184-187/232	175-187/223-223-241-253
TunS39	5	4	1	184-208/229-232-238-244	184/226-229-238-238	184/226-229-238-238	184-208/226-232-238-244					184/226-238
TunS40	5	3	2	184/223-235	184/223-235							175-181/223-229-235-241	175-181/223-229-235-241	187/226-232-235-235
TunS38	6	6	0	187-208/226-229	184/211-226-232-235	208/220-229	181-184/220-223					184-208/229-232-232-241	171-184/220-223-226-238
TunS51	6	5	1	184/178-232-235-238	184/232-232-232-238	214/232-235	184-184-208-214/223-232	214/232-235	184-208/223-229-232-232
TunS5	7	6	1	184-187/220-223-232-244	184-187/226-229-232-238	181-184/232-232-235-238	181-184/232-232-235-238	184-208/220-232-235-235				178-184/232-232-235-244	184-208/229-232-238-244
TunS19	8	7	1	184/226-241	184-208/220	184-208/220	187-208/223-235	184/220-220-220-223	184-208/220-223-226-241	184/220-223		184-208/223-241
TunS14	9	4	1									184/187-229-232-235	184/187-229-232-235	184/187-229-232-235	184/187-229-232-235	184/187-229-232-235	184/187-229-232-235	181-190/229-235-235-238	172-190/235-238	184-187/223
