# Supplementary material for: Microsatellite Investigations of Multiple Echinococcus granulosus Sensu Stricto Cysts in Single Hosts Reveal Different Patterns of Infection Events between Livestock and Humans
Source: Pathogens. 2020 Jun 5;9(6):444. doi: 10.3390/pathogens9060444 (PMC7350307; doi:10.3390/pathogens9060444)
Supplement: Supplementary file 1 [file pathogens-09-00444-s001.zip › Supplementary table 3.xlsx]

## Sheet: Suppl. Table 3
Supplementary Table 3: Values of the alleles from the EgSca6 and EgSca11 microsatellite profiles for each cattle cyst from Tunisia according to their organ of localization. The same microsatellite profile obtained for at least two cysts from the same host is indicated in bold.
Sample Name	Nb of cysts	Total number of microsatellite profiles	Total number of microsatellite profiles repeated more than once	EgSca6/EgSca11 profiles
				Liver cysts						Lungs cysts
				cyst #1	cyst #2	cyst #3	cyst #4	cyst #5		cyst #1	cyst #2	cyst #3	cyst #4	cyst #5
TunC3	2	2	0	178-205/223-232-238-241	184/232-244
TunC4	2	2	0	184/220-220-220-241	184-208/220-223-226-238
TunC6	2	2	0	175-184/226-226-229-232	184/229
TunC8	2	1	1							181-190/223-226-226-241	181-190/223-226-226-241
TunC12	2	2	0	214/232-235	184-214/229-232-235-238
TunC1	3	3	0	172-187/229	178-187/229	187/229
TunC5	3	3	0	184/223-229-229-232	208/223-229-229-238	193-208/223-223-232-235
TunC11	3	3	0	187-214/223-229-229-232	175-184/229	184-187/223-223-229-238
TunC2	5	5	0	172-184/223-223-223-241	187/223-223-223-244	187-211/223-223-223-244	181-184/223-226-226-235	181/226-226-229-232
TunC7	5	4	1	175-184/226-229-229-235	184-208/226-226-235-241	184-208/229-229-235-241	184/226-229	184-208/229-229-235-241
TunC9	5	5	0	181-184/229-232-232-235	184-187/226-229-232-244	184-214/223-229-229-232	172-184/232-232-235-238	184-214/220-226-226-241
TunC10	5	5	0							187-208/229-235-241-250	187-214/223-229-229-232	184-190/226-229-232-241	187-208/223-229-235-241	184/226-229-232-238
