# Supplementary material for: Microsatellite Investigations of Multiple Echinococcus granulosus Sensu Stricto Cysts in Single Hosts Reveal Different Patterns of Infection Events between Livestock and Humans
Source: Pathogens. 2020 Jun 5;9(6):444. doi: 10.3390/pathogens9060444 (PMC7350307; doi:10.3390/pathogens9060444)
Supplement: Supplementary file 1 [file pathogens-09-00444-s001.zip › Supplementary table 4.xlsx]

## Sheet: Suppl. Table 4
Supplementary Table 4: Values of the alleles from the EgSca6 and EgSca11 microsatellite profiles for each human cyst from Tunisia according to their organ of localization. The same microsatellite profile obtained for at least two cysts from the same host is indicated in bold.
Sample Name	Nb of cysts	Interval between the surgeries	Total number of microsatellite profiles	Total number of microsatellite profiles repeated more than once	EgSca6/EgSca11 profiles
					Liver				Lungs					Spleen
					cyst #1	cyst #2	cyst #3		cyst #1	cyst #2	cyst #3	cyst #4		cyst #1
TunH1	2	2 months	1	1					175-205/229-229-232	175-205/229-229-232
TunH2	2	N/A	2	0					184/220-232-232-235	184/220-232-235-235
TunH3	2	N/A	1	1	175-208/223-223-235-238	175-208/223-223-235-238
TunH4	2	1 month	2	0					175-217/223-226-226-241	184-190/229-232-232-235
TunH5	2	1 month	1	1	184/226-229-229-232				184/226-229-229-232
TunH8	2	5 months	1	1					184/223-235	184/223-235
TunH9	2	4 months	2	0	181-184/220				181/223-238
TunH10	2	1 month	1	1					184-211/232-238					184-211/232-238
TunH11	2	3 months	1	1					184-208/220-223-226-238	184-208/220-223-226-238
TunH12	2	4 months	1	1					187-211/226-229-235-241	187-211/226-229-235-241
TunH13	2	1 year	2	0	184/223	184-187/229-235-235-235
TunH14	2	N/A	2	0					187-208/229-229-241-244	184-205/229-229-241-244
TunH15	2	3 months	2	0	178-181/226-229-235-235	178-205/223
TunH16	2	3 months	1	1	184-208/229-238-247				184-208/229-238-247
TunH17	2	1 month	2	0	184-187/223-232				184/238
TunH20	2	1 year	2	0	175-187/232-238				210/223-235
TunH22	2	N/A	2	0	172-187/226-229-238	172-184/229-232-238
TunH24	2	N/A	2	0	175-187/223-235	181/241-244
TunH25	2	N/A	1	1	172-187/226-229	172-187/226-229
TunH27	2	2 years	1	1	187-208/226-235-238-244									187-208/226-235-238-244
TunH28	2	1 year	2	0	184/229-229-232-238				184-187/229-232-232-250
TunH32	2	N/A	1	1	175-208/226-232-247									175-208/226-232-247
TunH31	2	4 months	2	0					181/220-241	175-181/226-226-229-238
TunH6	3	10 months	1	1	178-187/223-229	178-187/223-229			178-187/223-229
TunH7	3	2 months	1	1					172-184/223-247	172-184/223-247	172-184/223-247
TunH18	3	N/A	2	1	210/223-235	184-187/223-229-229-241								184-187/223-229-229-241
TunH21	3	2 months	2	1	181/241-244				172-208/226-226-232-235	172-208/226-226-232-235
TunH26	3	1 month	1	1	178-187/223-241				178-187/223-241	178-187/223-241
TunH19	4	N/A	1	1	184-205/232-232-244-250	184-205/232-232-244-250	184-205/232-232-244-250							184-205/232-232-244-250
TunH23	4	4 years	1	1					210/223-235	210/223-235	210/223-235	210/223-235
