# Supplementary material for: Microsatellite Investigations of Multiple Echinococcus granulosus Sensu Stricto Cysts in Single Hosts Reveal Different Patterns of Infection Events between Livestock and Humans
Source: Pathogens. 2020 Jun 5;9(6):444. doi: 10.3390/pathogens9060444 (PMC7350307; doi:10.3390/pathogens9060444)
Supplement: Supplementary file 1 [file pathogens-09-00444-s001.zip › Supplementary table 5.xlsx]

## Sheet: Suppl. Table 5
Supplementary Table 5: Values of the alleles from the EgSca6 and EgSca11 microsatellite profiles for the human patient from Tunisia infected by ten cysts. The same microsatellite profile obtained for at least two cysts from the same host is indicated in bold, underlined or in italics.
Sample Name	Nb of cysts	Interval between the two surgeries	Total number of microsatellite profiles	Total number of microsatellite profiles repeated more than once	EgSca6/EgSca11 profiles
					Liver
					cyst #1	cyst #2	cyst #3	cyst #4	cyst #5	cyst #6	cyst #7	cyst #8	cyst #9	cyst #10
TunH30	10	N/A	6	3	175-181/226-226-229-238	175-181/226-226-229-238	175-181/226-226-229-238	184-208/232-232-235-238	175-181/226-226-229-238	175-208/226-232-247	175-208/226-232-247	181/244	181/244	178-181/217-232
